# Supplementary material for: Cinnamon Oil Inhibits Penicillium expansum Growth by Disturbing the Carbohydrate Metabolic Process
Source: J Fungi (Basel). 2021 Feb 9;7(2):123. doi: 10.3390/jof7020123 (PMC7915993; doi:10.3390/jof7020123)
Supplement: Supplementary file 1 [file jof-07-00123-s001.zip]

Archive with 3 entries (2 files):
- 6.jof-1092000-sent proof-supplementary/
- 6.jof-1092000-sent proof-supplementary/3.jof-1092000-R1 revised-supplementary.xlsx
- 6.jof-1092000-sent proof-supplementary/6.jof-1092000-sent proof-supplementary.pdf
